# Supplementary material for: Evaluation of larvicidal enhanced activity of sandalwood oil via nano-emulsion against Culex pipiens and Ades aegypti
Source: Saudi J Biol Sci. 2022 Sep 23;29(12):103455. doi: 10.1016/j.sjbs.2022.103455 (PMC9523098; doi:10.1016/j.sjbs.2022.103455)
Supplement: Supplementary data 2 [file mmc2.xls]

## Sheet: Sheet1
		My GC-MS Report
RT	Area %			Peak Area			Peak Height
5.07	1.66			126777379.48			17571616.86
5.69	8.48			646428389.96			51233072.83
5.83	4.57			348559335.11			53262678.14
11.66	0.38			28844555.48			5191642.43
12.73	1.00			76167796.96			14236915.55
13.73	0.78			59395782.62			11696813.75
13.96	0.52			39773810.32			7896424.74
14.34	4.33			330017665.51			62547380.48
14.79	0.48			36335791.86			7443189.91
14.97	1.21			92024044.21			16411205.08
15.29	0.88			66889511.66			11786958.86
15.84	0.50			38482104.63			4187705.55
16.33	24.27			1850159622.85			299083499.74
16.72	0.53			40385342.56			5354321.85
19.37	0.73			55530087.60			9225632.30
19.89	1.09			82997998.70			13121085.82
20.21	7.54			574405168.35			124688719.46
23.39	0.50			38259112.15			6451288.94
23.87	2.53			192704600.08			35724867.53
24.21	1.11			84640623.64			14647576.12
24.43	1.08			82124973.82			15939625.27
24.62	1.32			100516941.66			15637049.97
25.31	20.57			1567851065.90			160276376.29
25.58	3.32			252920134.59			51706160.37
25.91	3.76			286900929.80			27275065.54
28.04	0.30			22877581.93			4200812.27
29.91	1.30			99444501.11			12925974.77
31.89	0.62			47440520.05			8220071.01
32.03	0.44			33383183.13			5670053.79
33.80	2.31			175952137.49			15585438.51
52.60	0.75			57078904.71			6750534.28
52.69	1.13			86490607.19			6949479.65
		My GC-MS Report
RT	Compound Name			Area %	MF	Molecular Formula		Molecular Weight	Cas #	Library
5.07	2-PROPANOL, 1,1'-OXYBIS-			1.66	794	C6H14O3		134	110-98-5	WileyRegistry8e
5.07	Ethyl(dimethyl)methoxysilane			1.66	748	C5H14OSi		118	52686-75-6	mainlib
5.07	BUTANOIC ACID, 2-HYDROXY-, ETHYL ESTER			1.66	746	C6H12O3		132	52089-54-0	WileyRegistry8e
5.07	Butanoic acid, 2-hydroxy-, ethyl ester			1.66	744	C6H12O3		132	52089-54-0	replib
5.07	BUTANOIC ACID, 2-HYDROXY-, ETHYL ESTER			1.66	744	C6H12O3		132	52089-54-0	WileyRegistry8e
Compound Structure							Hit Spectrum
		My GC-MS Report
Compound Structure							Hit Spectrum
RT	Compound Name			Area %	MF	Molecular Formula		Molecular Weight	Cas #	Library
5.69	1-Propanol, 2-(2-hydroxypropoxy)-			8.48	914	C6H14O3		134	106-62-7	replib
5.69	1-Propanol, 2-(2-hydroxypropoxy)-			8.48	908	C6H14O3		134	106-62-7	replib
		My GC-MS Report
RT	Compound Name			Area %	MF	Molecular Formula		Molecular Weight	Cas #	Library
5.69	2-HYDROXYETHYL ETHER			8.48	937	C6H14O3		134	NA	WileyRegistry8e
5.69	ETHANE, 1,1'-[METHYLENEBIS(OXY)]BIS-			8.48	959	C5H12O2		104	462-95-3	WileyRegistry8e
5.69	1-PROPANOL, 2-(2-HYDROXYPROPOXY)-			8.48	897	C6H14O3		134	106-62-7	WileyRegistry8e
Compound Structure							Hit Spectrum
Compound Structure		My GC-MS Report					Hit Spectrum
RT	Compound Name			Area %	MF	Molecular Formula		Molecular Weight	Cas #	Library
5.83	1-Propanol, 2-(2-hydroxypropoxy)-			4.57	928	C6H14O3		134	106-62-7	replib
5.83	2-HYDROXYETHYL ETHER			4.57	937	C6H14O3		134	NA	WileyRegistry8e
5.83	1-Propanol, 2-(2-hydroxypropoxy)-			4.57	913	C6H14O3		134	106-62-7	replib
5.83	1-PROPANOL, 2-(2-HYDROXYPROPOXY)-			4.57	913	C6H14O3		134	106-62-7	WileyRegistry8e
5.83	1-Propanol, 2-(2-hydroxypropoxy)-			4.57	906	C6H14O3		134	106-62-7	replib
Compound Structure							Hit Spectrum
		My GC-MS Report
Compound Structure							Hit Spectrum
		My GC-MS Report
RT	Compound Name			Area %	MF	Molecular Formula		Molecular Weight	Cas #	Library
11.66	4-tert-Butylcyclohexyl acetate			0.38	813	C12H22O2		198	32210-23-4	mainlib
11.66	4-tert-Butylcyclohexyl acetate			0.38	775	C12H22O2		198	32210-23-4	replib
11.66	Cyclohexene, 4-(1,1-dimethylethyl)-			0.38	744	C10H18		138	2228-98-0	mainlib
11.66	CYCLOHEXENE, 4-(1,1-DIMETHYLETHYL)-			0.38	744	C10H18		138	2228-98-0	WileyRegistry8e
11.66	Cyclohexanol, 4-(1,1-dimethylethyl)-			0.38	870	C10H20O		156	98-52-2	replib
Compound Structure							Hit Spectrum
		My GC-MS Report
Compound Structure							Hit Spectrum
RT	Compound Name			Area %	MF	Molecular Formula		Molecular Weight	Cas #	Library
12.73	4-tert-Butylcyclohexyl acetate			1.00	882	C12H22O2		198	32210-23-4	mainlib
12.73	4-tert-Butylcyclohexyl acetate			1.00	833	C12H22O2		198	32210-23-4	replib
		My GC-MS Report
RT	Compound Name			Area %	MF	Molecular Formula		Molecular Weight	Cas #	Library
12.73	Cyclohexene, 4-(1,1-dimethylethyl)-			1.00	825	C10H18		138	2228-98-0	mainlib
12.73	CYCLOHEXENE, 4-(1,1-DIMETHYLETHYL)-			1.00	825	C10H18		138	2228-98-0	WileyRegistry8e
12.73	Cyclohexanol, 4-(1,1-dimethylethyl)-			1.00	891	C10H20O		156	98-52-2	replib
Compound Structure							Hit Spectrum
Compound Structure		My GC-MS Report					Hit Spectrum
RT	Compound Name			Area %	MF	Molecular Formula		Molecular Weight	Cas #	Library
13.73	1H-3a,7-Methanoazulene, 2,3,4,7,8,8a-hexahydro-3,6,8,8-tetramethyl-, [3R-(3à,3aá,7á,8aà)]-			0.78	894	C15H24		204	469-61-4	replib
13.73	1H-3A,7-METHANOAZULENE, 2,3,4,7,8,8A-HEXAHYDRO-3,6,8,8-TETRAMETHYL-, [3R-(3à,3Aá,7á,8Aà)]-			0.78	891	C15H24		204	469-61-4	WileyRegistry8e
13.73	Di-epi-à-cedrene			0.78	841	C15H24		204	50894-66-1	mainlib
13.73	CEDR-8-ENE			0.78	841	C15H24		204	NA	WileyRegistry8e
13.73	1H-3a,7-Methanoazulene, 2,3,4,7,8,8a-hexahydro-3,6,8,8-tetramethyl-, [3R-(3à,3aá,7á,8aà)]-			0.78	853	C15H24		204	469-61-4	replib
Compound Structure							Hit Spectrum
		My GC-MS Report
Compound Structure							Hit Spectrum
		My GC-MS Report
RT	Compound Name			Area %	MF	Molecular Formula		Molecular Weight	Cas #	Library
13.96	BICYCLO[7.2.0]UNDEC-4-ENE, 4,11,11-TRIMETHYL-8-METHYLENE-, [1R-(1R*,4E,9S*)]-			0.52	925	C15H24		204	87-44-5	WileyRegistry8e
13.96	BICYCLO[7.2.0]UNDEC-4-ENE, 4,11,11-TRIMETHYL-8-METHYLENE-, [1R-(1R*,4E,9S*)]-			0.52	902	C15H24		204	87-44-5	WileyRegistry8e
13.96	Caryophyllene			0.52	864	C15H24		204	87-44-5	replib
13.96	BICYCLO[7.2.0]UNDEC-4-ENE, 4,11,11-TRIMETHYL-8-METHYLENE-, [1R-(1R*,4E,9S*)]-			0.52	871	C15H24		204	87-44-5	WileyRegistry8e
13.96	BICYCLO[7.2.0]UNDEC-4-ENE, 4,11,11-TRIMETHYL-8-METHYLENE-, [1R-(1R*,4E,9S*)]-			0.52	832	C15H24		204	87-44-5	WileyRegistry8e
Compound Structure							Hit Spectrum
		My GC-MS Report
Compound Structure							Hit Spectrum
RT	Compound Name			Area %	MF	Molecular Formula		Molecular Weight	Cas #	Library
14.34	2-NORPINENE-2-ETHANOL, 6,6-DIMETHYL-, ACETATE			4.33	914	C13H20O2		208	128-51-8	WileyRegistry8e
14.34	2-NORPINENE-2-ETHANOL, 6,6-DIMETHYL-, ACETATE			4.33	908	C13H20O2		208	128-51-8	WileyRegistry8e
		My GC-MS Report
RT	Compound Name			Area %	MF	Molecular Formula		Molecular Weight	Cas #	Library
14.34	Nopyl acetate			4.33	908	C13H20O2		208	128-51-8	mainlib
14.34	2-(6,6-DIMETHYLBICYCLO[3.1.1]HEPT-2-EN-2-YL)ETHYL ACETATE			4.33	908	C13H20O2		208	128-51-8	WileyRegistry8e
14.34	6,6-DIMETHYL-2-VINYL-BICYCLO[3.1.1]HEPT-2-ENE			4.33	862	C11H16		148	NA	WileyRegistry8e
Compound Structure							Hit Spectrum
Compound Structure		My GC-MS Report					Hit Spectrum
RT	Compound Name			Area %	MF	Molecular Formula		Molecular Weight	Cas #	Library
14.79	3-BUTEN-2-OL, 4-(2,6,6-TRIMETHYL-1-CYCLOHEXEN-1-YL)-			0.48	855	C13H22O		194	22029-76-1	WileyRegistry8e
14.79	3-Buten-2-ol, 4-(2,6,6-trimethyl-1-cyclohexen-1-yl)-			0.48	825	C13H22O		194	22029-76-1	mainlib
14.79	4-(2,6,6-TRIMETHYL-1-CYCLOHEXEN-1-YL)-3-BUTEN-2-OL			0.48	825	C13H22O		194	NA	WileyRegistry8e
14.79	2-Butanol, 4-(2,2-dimethyl-6-methylenecyclohexylidene)-			0.48	835	C13H22O		194	68238-73-3	mainlib
14.79	.DELTA.1,ç-CYCLOHEXANEPROPANOL, à,2,2-TRIMETHYL-6-METHYLENE-			0.48	835	C13H22O		194	68238-73-3	WileyRegistry8e
Compound Structure							Hit Spectrum
		My GC-MS Report
Compound Structure							Hit Spectrum
		My GC-MS Report
RT	Compound Name			Area %	MF	Molecular Formula		Molecular Weight	Cas #	Library
14.97	Cyclohexane, 1,1,4,4-tetramethyl-2,6-bis(methylene)-			1.21	827	C12H20		164	40482-18-6	mainlib
14.97	Cyclohexane, 1,1,4,4-tetramethyl-2,5-dimethylene-			1.21	826	C12H20		164	NA	mainlib
14.97	1,1,4,4-TETRAMETHYL-2,5-DIMETHYLENECYCLOHEXANE			1.21	826	C12H20		164	NA	WileyRegistry8e
14.97	CYCLOHEXANE, 1,1,4,4-TETRAMETHYL-2,6-BIS(METHYLENE)-			1.21	827	C12H20		164	40482-18-6	WileyRegistry8e
14.97	1H-Indene, 1-ethylideneoctahydro-7a-methyl-, cis-			1.21	832	C12H20		164	56362-87-9	mainlib
Compound Structure							Hit Spectrum
		My GC-MS Report
Compound Structure							Hit Spectrum
RT	Compound Name			Area %	MF	Molecular Formula		Molecular Weight	Cas #	Library
15.29	1H-Indene, 1-ethylideneoctahydro-7a-methyl-, cis-			0.88	835	C12H20		164	56362-87-9	mainlib
15.29	Cyclohexane, 1,1,4,4-tetramethyl-2,5-dimethylene-			0.88	820	C12H20		164	NA	mainlib
		My GC-MS Report
RT	Compound Name			Area %	MF	Molecular Formula		Molecular Weight	Cas #	Library
15.29	1,1,4,4-TETRAMETHYL-2,5-DIMETHYLENECYCLOHEXANE			0.88	820	C12H20		164	NA	WileyRegistry8e
15.29	Cyclohexane, 1,1,4,4-tetramethyl-2,6-bis(methylene)-			0.88	820	C12H20		164	40482-18-6	mainlib
15.29	CYCLOHEXANE, 1,1,4,4-TETRAMETHYL-2,6-BIS(METHYLENE)-			0.88	820	C12H20		164	40482-18-6	WileyRegistry8e
Compound Structure							Hit Spectrum
Compound Structure		My GC-MS Report					Hit Spectrum
RT	Compound Name			Area %	MF	Molecular Formula		Molecular Weight	Cas #	Library
15.84	1,4-Methanocycloocta[d]pyridazine, 1,4,4a,5,6,9,10,10a-octahydro-11,11-dimethyl-, (1à,4à,4aà,10aà)-			0.50	829	C13H20N2		204	NA	mainlib
15.84	trans-Sesquisabinene hydrate			0.50	800	C15H26O		222	145512-84-1	replib
15.84	1,4-METHANO-1H-INDENE, OCTAHYDRO-4-METHYL-8-METHYLENE-7-(1-METHYLETHYL)-, [1S-(1à,3Aá,4à,7à,7Aá)]-			0.50	776	C15H24		204	3650-28-0	WileyRegistry8e
15.84	(+)-SATIVEN			0.50	776	C15H24		204	3650-28-0	WileyRegistry8e
15.84	Methyl 4,7,10,13-hexadecatetraenoate			0.50	780	C17H26O2		262	NA	mainlib
Compound Structure							Hit Spectrum
		My GC-MS Report
Compound Structure							Hit Spectrum
		My GC-MS Report
RT	Compound Name			Area %	MF	Molecular Formula		Molecular Weight	Cas #	Library
16.33	Santalol, cis,α-			24.27	798	C15H24O		220	19903-72-1	mainlib
16.33	Santalol, cis,α-			24.27	798	C15H24O		220	19903-72-1	replib
16.33	Santalol, cis,α-			24.27	798	C15H24O		220	19903-72-1	mainlib
16.33	Santalol, cis,α-			24.27	798	C15H24O		220	19903-72-1	mainlib
16.33	BICYCLO[8.1.0]UNDECA-2,6-DIENE, 3,7,11,11-TETRAMETHYL-, (1R*,2Z,6E,10R*)-(.+-.)-			24.27	801	C15H24		204	100762-46-7	WileyRegistry8e
RT	Compound Name			Area %	MF	Molecular Formula		Molecular Weight	Cas #	Library
16.72	1H-3a,7-Methanoazulene, octahydro-1,4,9,9-tetramethyl-			0.53	806	C15H26		206	25491-20-7	replib
16.72	1H-3A,7-METHANOAZULENE, OCTAHYDRO-1,4,9,9-TETRAMETHYL-			0.53	806	C15H26		206	25491-20-7	WileyRegistry8e
		My GC-MS Report
RT	Compound Name			Area %	MF	Molecular Formula		Molecular Weight	Cas #	Library
16.72	1H-3a,7-Methanoazulene, octahydro-1,4,9,9-tetramethyl-			0.53	800	C15H26		206	25491-20-7	mainlib
16.72	1H-3A,7-METHANOAZULENE, OCTAHYDRO-1,4,9,9-TETRAMETHYL-			0.53	800	C15H26		206	19078-35-4	WileyRegistry8e
16.72	2-Buten-1-ol, 2-ethyl-4-(2,2,3-trimethyl-3-cyclopenten-1-yl)-			0.53	800	C14H24O		208	28219-61-6	mainlib
Compound Structure							Hit Spectrum
Compound Structure		My GC-MS Report					Hit Spectrum
RT	Compound Name			Area %	MF	Molecular Formula		Molecular Weight	Cas #	Library
19.37	1H-3A,7-METHANOAZULEN-6-OL, OCTAHYDRO-3,6,8,8-TETRAMETHYL-, [3R-(3à,3Aá,6à,7á,8Aà)]-			0.73	820	C15H26O		222	77-53-2	WileyRegistry8e
19.37	Epicedrol			0.73	818	C15H26O		222	NA	mainlib
19.37	CEDRAN-8-OL			0.73	818	C15H26O		222	NA	WileyRegistry8e
19.37	(3R,3aS,6S,7R)-3,6,8,8-Tetramethyloctahydro-1H-3a,7-methanoazulen-6-ol			0.73	821	C15H26O		222	19903-73-2	mainlib
19.37	2H-Pyran, 2-(7-heptadecynyloxy)tetrahydro-			0.73	773	C22H40O2		336	56599-50-9	mainlib
Compound Structure							Hit Spectrum
		My GC-MS Report
Compound Structure							Hit Spectrum
		My GC-MS Report
RT	Compound Name			Area %	MF	Molecular Formula		Molecular Weight	Cas #	Library
19.89	Naphthalene, decahydro-1,4a-dimethyl-7-(1-methylethyl)-, [1S-(1à,4aà,7à,8aá)]-			1.09	837	C15H28		208	30824-81-8	replib
19.89	Dodeca-1,6-dien-12-ol, 6,10-dimethyl-			1.09	811	C14H26O		210	NA	mainlib
19.89	3,7-DIMETHYL-6,11-DODECADIEN-1-OL			1.09	811	C14H26O		210	NA	WileyRegistry8e
19.89	9-Undecenol, 2,10-dimethyl-			1.09	768	C13H26O		198	NA	mainlib
19.89	Naphthalene, decahydro-1,4a-dimethyl-7-(1-methylethyl)-, [1S-(1à,4aà,7à,8aá)]-			1.09	818	C15H28		208	30824-81-8	mainlib
Compound Structure							Hit Spectrum
		My GC-MS Report
Compound Structure							Hit Spectrum
RT	Compound Name			Area %	MF	Molecular Formula		Molecular Weight	Cas #	Library
20.21	1H-INDENE, OCTAHYDRO-2,2,4,4,7,7-HEXAMETHYL-, TRANS-			7.54	799	C15H28		208	54832-83-6	WileyRegistry8e
		My GC-MS Report
RT	Compound Name			Area %	MF	Molecular Formula		Molecular Weight	Cas #	Library
20.21	1H-INDENE, OCTAHYDRO-2,2,4,4,7,7-HEXAMETHYL-, TRANS-			7.54	797	C15H28		208	54832-83-6	WileyRegistry8e
20.21	1H-Indene, octahydro-2,2,4,4,7,7-hexamethyl-, trans-			7.54	792	C15H28		208	54832-83-6	mainlib
20.21	Naphthalene, decahydro-1,4a-dimethyl-7-(1-methylethyl)-, [1S-(1à,4aà,7à,8aá)]-			7.54	795	C15H28		208	30824-81-8	mainlib
20.21	Naphthalene, decahydro-1,4a-dimethyl-7-(1-methylethyl)-, [1S-(1à,4aà,7à,8aá)]-			7.54	793	C15H28		208	30824-81-8	replib
Compound Structure							Hit Spectrum
Compound Structure		My GC-MS Report					Hit Spectrum
RT	Compound Name			Area %	MF	Molecular Formula		Molecular Weight	Cas #	Library
23.39	Cycloisolongifolene, 8,9-dehydro-9-vinyl-			0.50	766	C17H24		228	NA	mainlib
23.39	CYCLOISOLONGIFOLEN, 8,9-DEHYDRO-9-VINYL-			0.50	766	C17H24		228	NA	WileyRegistry8e
23.39	8,9-DEHYDRO-9-VINYL-CYCLOISOLONGIFOLENE			0.50	764	C17H24		228	NA	WileyRegistry8e
23.39	9,10-Secocholesta-5,7,10(19)-triene-3,25,26-triol, (3á,5Z,7E)-			0.50	731	C27H44O3		416	29261-12-9	mainlib
23.39	9,10-SECOCHOLESTA-5,7,10(19)-TRIENE-3,25,26-TRIOL, (3á,5Z,7E)-			0.50	730	C27H44O3		416	29261-12-9	WileyRegistry8e
		My GC-MS Report
Compound Structure							Hit Spectrum
		My GC-MS Report
Compound Structure							Hit Spectrum
RT	Compound Name			Area %	MF	Molecular Formula		Molecular Weight	Cas #	Library
23.87	Ethanone, 1-(2,3,4,7,8,8a-hexahydro-3,6,8,8-tetramethyl-1H-3a,7-methanoazulen-5-yl)-			2.53	903	C17H26O		246	68039-35-0	mainlib
23.87	ACETYL CEDRENE			2.53	862	C17H26O		246	NA	WileyRegistry8e
23.87	ACETYL CEDRENE			2.53	913	C17H26O		246	NA	WileyRegistry8e
23.87	1H-3A,7-METHANOAZULEN-6-OL, OCTAHYDRO-3,6,8,8-TETRAMETHYL-, ACETATE, [3R-(3à,3Aá,6à,7á,8Aà)]-			2.53	913	C17H28O2		264	77-54-3	WileyRegistry8e
23.87	AZULENO[4,5-B]FURAN-2,9-DIONE, 3,3A,4,5,6,6A,9A,9B-OCTAHYDRO-6,9A-DIMETHYL-3-METHYLENE-, [3AS-(3Aà,6á,6Aà,9Aá,9Bà)]-			2.53	802	C15H18O3		246	509-93-3	WileyRegistry8e
		My GC-MS Report
Compound Structure							Hit Spectrum
		My GC-MS Report
Compound Structure							Hit Spectrum
RT	Compound Name			Area %	MF	Molecular Formula		Molecular Weight	Cas #	Library
24.21	2H-Pyran, 2-(7-heptadecynyloxy)tetrahydro-			1.11	778	C22H40O2		336	56599-50-9	mainlib
24.21	2H-PYRAN, 2-(7-HEPTADECYNYLOXY)TETRAHYDRO-			1.11	778	C22H40O2		336	56599-50-9	WileyRegistry8e
24.21	Corymbolone			1.11	780	C15H24O2		236	97094-19-4	replib
24.21	2-PENTEN-1-OL, 5-(2,3-DIMETHYLTRICYCLO[2.2.1.0(2,6)]HEPT-3-YL)-2-METHYL-, STEREOISOMER			1.11	837	C15H24O		220	115-71-9	WileyRegistry8e
24.21	Longipinocarvone			1.11	806	C15H22O		218	NA	mainlib
Compound Structure							Hit Spectrum
Compound Structure		My GC-MS Report					Hit Spectrum
		My GC-MS Report
RT	Compound Name			Area %	MF	Molecular Formula		Molecular Weight	Cas #	Library
24.43	Butyl 6,9,12-hexadecatrienoate			1.08	785	C20H34O2		306	NA	mainlib
24.43	Methyl 2-hydroxy-octadeca-9,12,15-trienoate			1.08	797	C19H32O3		308	NA	mainlib
24.43	Isolongifolol			1.08	782	C15H26O		222	1139-17-9	mainlib
24.43	6-Isopropenyl-4,8a-dimethyl-4a,5,6,7,8,8a-hexahydro-1H-naphthalen-2-one			1.08	772	C15H22O		218	86917-79-5	mainlib
24.43	2(1H)-NAPHTHALENONE, 4A,5,6,7,8,8A-HEXAHYDRO-4,8A-DIMETHYL-6-(1-METHYLETHENYL)-, [4AR-(4Aà,6á,8Aá)]-			1.08	772	C15H22O		218	86917-79-5	WileyRegistry8e
Compound Structure							Hit Spectrum
		My GC-MS Report
Compound Structure							Hit Spectrum
RT	Compound Name			Area %	MF	Molecular Formula		Molecular Weight	Cas #	Library
24.62	Longipinocarvone			1.32	814	C15H22O		218	NA	mainlib
24.62	2,6,6-TRIMETHYL-9-METHYLENETRICYCLO[5.4.0.0~2,8~]UNDECAN-10-ONE			1.32	814	C15H22O		218	NA	WileyRegistry8e
		My GC-MS Report
RT	Compound Name			Area %	MF	Molecular Formula		Molecular Weight	Cas #	Library
24.62	LONGIPINOCARVONE			1.32	809	C15H22O		218	NA	WileyRegistry8e
24.62	Methyl (Z)-5,11,14,17-eicosatetraenoate			1.32	825	C21H34O2		318	59149-01-8	mainlib
24.62	2,6,11-Tridecatrien-10-ol, 2,6,10-trimethyl-			1.32	786	C16H28O		236	NA	mainlib
Compound Structure							Hit Spectrum
		My GC-MS Report
Compound Structure							Hit Spectrum
RT	Compound Name			Area %	MF	Molecular Formula		Molecular Weight	Cas #	Library
25.31	Tricyclo(5.2.1.0(2,6))decanedimethanol			20.57	917	C12H20O2		196	26896-48-0	mainlib
25.31	TRICYCLODECANEDIMETHANOL			20.57	908	C12H20O2		196	26896-48-0	WileyRegistry8e
25.31	2,7-Methanonaphthalene-3-methanol, 1,2,3,4,4a,7,8,8a-octahydro-			20.57	796	C12H18O		178	56045-33-1	replib
25.31	TRICYCLO[5.3.1.0(4,9)]UNDEC-5-EN-2-OL			20.57	796	C12H18O		178	NA	WileyRegistry8e
25.31	2,7-Methanonaphthalene-3-methanol, 1,2,3,4,4a,7,8,8a-octahydro-			20.57	791	C12H18O		178	56045-33-1	mainlib
Compound Structure							Hit Spectrum
Compound Structure		My GC-MS Report					Hit Spectrum
		My GC-MS Report
RT	Compound Name			Area %	MF	Molecular Formula		Molecular Weight	Cas #	Library
25.58	Tricyclo(5.2.1.0(2,6))decanedimethanol			3.32	879	C12H20O2		196	26896-48-0	mainlib
25.58	TRICYCLODECANEDIMETHANOL			3.32	868	C12H20O2		196	26896-48-0	WileyRegistry8e
25.58	2,2,6-Trimethyl-1-(2-methyl-cyclobut-2-enyl)-hepta-4,6-dien-3-one			3.32	773	C15H22O		218	NA	mainlib
25.58	2,2,6-TRIMETHYL-1-(2-METHYL-2-CYCLOBUTEN-1-YL)-4,6-HEPTADIEN-3-ONE			3.32	773	C15H22O		218	NA	WileyRegistry8e
25.58	1,11-Hexadecadiyne			3.32	796	C16H26		218	71673-32-0	mainlib
Compound Structure							Hit Spectrum
		My GC-MS Report
Compound Structure							Hit Spectrum
RT	Compound Name			Area %	MF	Molecular Formula		Molecular Weight	Cas #	Library
25.91	Tricyclo(5.2.1.0(2,6))decanedimethanol			3.76	922	C12H20O2		196	26896-48-0	mainlib
25.91	TRICYCLODECANEDIMETHANOL			3.76	911	C12H20O2		196	26896-48-0	WileyRegistry8e
		My GC-MS Report
RT	Compound Name			Area %	MF	Molecular Formula		Molecular Weight	Cas #	Library
25.91	Arachidonic acid			3.76	761	C20H32O2		304	506-32-1	mainlib
25.91	1-Propene, 2-nitro-3-(1-cyclooctenyl)			3.76	771	C11H17NO2		195	80255-21-6	mainlib
25.91	1-(2-NITRO-2-PROPENYL)-1-CYCLOOCTENE			3.76	771	C11H17NO2		195	80255-21-6	WileyRegistry8e
Compound Structure							Hit Spectrum
		My GC-MS Report
Compound Structure							Hit Spectrum
RT	Compound Name			Area %	MF	Molecular Formula		Molecular Weight	Cas #	Library
28.04	Cyclopropanebutanoic acid, 2-[[2-[[2-[(2-pentylcyclopropyl)methyl]cyclopropyl]methyl]cyclopropyl]methyl]-, methyl ester			0.30	765	C25H42O2		374	56051-53-7	mainlib
28.04	CYCLOPROPANEBUTANOIC ACID, 2-[[2-[[2-[(2-PENTYLCYCLOPROPYL)METHYL]CYCLOPROPYL]METHYL]CYCLOPROPYL]METHYL]-, METHYL ESTER			0.30	765	C25H42O2		374	56051-53-7	WileyRegistry8e
28.04	13,16-Octadecadiynoic acid, methyl ester			0.30	801	C19H30O2		290	56846-98-1	mainlib
28.04	12,15-OCTADECADIYNOIC ACID, METHYL ESTER			0.30	769	C19H30O2		290	57156-95-3	WileyRegistry8e
28.04	13,16-OCTADECADIYNOIC ACID, METHYL ESTER			0.30	798	C19H30O2		290	56846-98-1	WileyRegistry8e
Compound Structure							Hit Spectrum
Compound Structure		My GC-MS Report					Hit Spectrum
		My GC-MS Report
RT	Compound Name			Area %	MF	Molecular Formula		Molecular Weight	Cas #	Library
29.91	Ethylene brassylate			1.30	810	C15H26O4		270	105-95-3	mainlib
29.91	HEXADECANOIC ACID, 2,3-DIHYDROXYPROPYL ESTER			1.30	761	C19H38O4		330	542-44-9	WileyRegistry8e
29.91	Oleic Acid			1.30	800	C18H34O2		282	112-80-1	replib
29.91	9-OCTADECENOIC ACID			1.30	800	C18H34O2		282	NA	WileyRegistry8e
29.91	9-OCTADECENOIC ACID (Z)-			1.30	774	C18H34O2		282	112-80-1	WileyRegistry8e
Compound Structure							Hit Spectrum
		My GC-MS Report
Compound Structure							Hit Spectrum
RT	Compound Name			Area %	MF	Molecular Formula		Molecular Weight	Cas #	Library
31.89	9,12-OCTADECADIENOIC ACID, METHYL ESTER, (E,E)-			0.62	847	C19H34O2		294	2566-97-4	WileyRegistry8e
31.89	9,12-Octadecadienoic acid, methyl ester, (E,E)-			0.62	843	C19H34O2		294	2566-97-4	replib
		My GC-MS Report
RT	Compound Name			Area %	MF	Molecular Formula		Molecular Weight	Cas #	Library
31.89	9,12-OCTADECADIENOIC ACID (Z,Z)-, METHYL ESTER			0.62	849	C19H34O2		294	112-63-0	WileyRegistry8e
31.89	ETHYL (9Z,12Z)-9,12-OCTADECADIENOATE #			0.62	863	C20H36O2		308	544-35-4	WileyRegistry8e
31.89	Cyclopropaneoctanoic acid, 2-[[2-[(2-ethylcyclopropyl)methyl]cyclopropyl]methyl]-, methyl ester			0.62	853	C22H38O2		334	10152-71-3	mainlib
Compound Structure							Hit Spectrum
		My GC-MS Report
Compound Structure							Hit Spectrum
RT	Compound Name			Area %	MF	Molecular Formula		Molecular Weight	Cas #	Library
32.03	9-Octadecenoic acid (Z)-, methyl ester			0.44	885	C19H36O2		296	112-62-9	replib
32.03	9-OCTADECENOIC ACID (Z)-, METHYL ESTER			0.44	885	C19H36O2		296	112-62-9	WileyRegistry8e
32.03	9-OCTADECENOIC ACID (Z)-			0.44	840	C18H34O2		282	112-80-1	WileyRegistry8e
32.03	(9E,12E)-9,12-OCTADECADIENOYL CHLORIDE #			0.44	862	C18H31ClO		298	7459-33-8	WileyRegistry8e
32.03	9,12-Octadecadienoyl chloride, (Z,Z)-			0.44	861	C18H31ClO		298	7459-33-8	replib
Compound Structure							Hit Spectrum
Compound Structure		My GC-MS Report					Hit Spectrum
		My GC-MS Report
RT	Compound Name			Area %	MF	Molecular Formula		Molecular Weight	Cas #	Library
33.80	9,12-Octadecadienoic acid (Z,Z)-			2.31	876	C18H32O2		280	60-33-3	replib
33.80	9,12-OCTADECADIENOIC ACID (Z,Z)-			2.31	876	C18H32O2		280	60-33-3	WileyRegistry8e
33.80	9,12-Octadecadienoyl chloride, (Z,Z)-			2.31	860	C18H31ClO		298	7459-33-8	replib
33.80	(9E,12E)-9,12-OCTADECADIENOYL CHLORIDE #			2.31	860	C18H31ClO		298	7459-33-8	WileyRegistry8e
33.80	9,12-OCTADECADIENOIC ACID			2.31	887	C18H32O2		280	NA	WileyRegistry8e
Compound Structure							Hit Spectrum
		My GC-MS Report
Compound Structure							Hit Spectrum
RT	Compound Name			Area %	MF	Molecular Formula		Molecular Weight	Cas #	Library
52.60	9-OCTADECENOIC ACID, (2-PHENYL-1,3-DIOXOLAN-4-YL)METHYL ESTER, CIS-			0.75	819	C28H44O4		444	56599-45-2	WileyRegistry8e
		My GC-MS Report
RT	Compound Name			Area %	MF	Molecular Formula		Molecular Weight	Cas #	Library
52.60	2-HYDROXY-3-[(9E)-9-OCTADECENOYLOXY]PROPYL (9E)-9-OCTADECENOATE #			0.75	790	C39H72O5		620	2465-32-9	WileyRegistry8e
52.60	Linoleic acid ethyl ester			0.75	769	C20H36O2		308	544-35-4	replib
52.60	Trilinolein			0.75	751	C57H98O6		878	537-40-6	mainlib
52.60	9-Octadecenoic acid (Z)-, 2-hydroxy-1-(hydroxymethyl)ethyl ester			0.75	796	C21H40O4		356	3443-84-3	mainlib
Compound Structure							Hit Spectrum
		My GC-MS Report
Compound Structure							Hit Spectrum
RT	Compound Name			Area %	MF	Molecular Formula		Molecular Weight	Cas #	Library
52.69	9-OCTADECENOIC ACID, (2-PHENYL-1,3-DIOXOLAN-4-YL)METHYL ESTER, CIS-			1.13	804	C28H44O4		444	56599-45-2	WileyRegistry8e
52.69	2-HYDROXY-3-[(9E)-9-OCTADECENOYLOXY]PROPYL (9E)-9-OCTADECENOATE #			1.13	782	C39H72O5		620	2465-32-9	WileyRegistry8e
52.69	4H-1-BENZOPYRAN-4-ONE, 2-(3,4-DIHYDROXYPHENYL)-6,8-DI-á-D-GLUCOPYRANOSYL-5,7-DIHYDROXY-			1.13	750	C27H30O16		610	29428-58-8	WileyRegistry8e
52.69	9,12,15-Octadecatrienoic acid, 2-phenyl-1,3-dioxan-5-yl ester			1.13	748	C28H40O4		440	56700-76-6	mainlib
52.69	9,12,15-OCTADECATRIENOIC ACID, 2-PHENYL-1,3-DIOXAN-5-YL ESTER			1.13	748	C28H40O4		440	56700-76-6	WileyRegistry8e
Compound Structure		My GC-MS Report					Hit Spectrum
		My GC-MS Report
Compound Structure							Hit Spectrum
